# Supplementary material for: ﻿Parahiraciini planthoppers with elongate head from Vietnam: a new genus and species Pumatiraciavenosa gen. et sp. nov. and first record of Laohiraciaacuta Constant, 2021 (Hemiptera, Fulgoromorpha, Issidae)
Source: Zookeys. 2023 Jun 8;1166:103–19. doi: 10.3897/zookeys.1166.101444 (PMC10273139; doi:10.3897/zookeys.1166.101444)
Supplement: XML Treatment for Pumatiracia [file zookeys.1166.101444-treatment1.xml]

<!DOCTYPE tp:taxon-treatment
  PUBLIC "-//TaxonX//DTD Taxonomic Treatment Publishing DTD v0 20100105//EN" "tax-treatment-NSO.dtd">
<tp:taxon-treatment xmlns:tp="http://www.plazi.org/taxpub"><tp:treatment-meta><kwd-group><label>Taxon classification</label><kwd>
                <named-content content-type="kingdom">Animalia</named-content>
              </kwd><kwd>
                <named-content content-type="order">Hemiptera</named-content>
              </kwd><kwd>
                <named-content content-type="family">Issidae</named-content>
              </kwd></kwd-group><mixed-citation publication-type="journal"><person-group><name><surname>Constant</surname><given-names>Jérôme</given-names></name><name><surname>Pham</surname><given-names>Thai Hong</given-names></name></person-group><article-title>﻿<tp:taxon-name><tp:taxon-name-part taxon-name-part-type="tribe">Parahiraciini</tp:taxon-name-part></tp:taxon-name> planthoppers with elongate head from Vietnam: a new genus and species <italic><tp:taxon-name><tp:taxon-name-part taxon-name-part-type="genus" reg="Pumatiracia">Pumatiracia</tp:taxon-name-part><tp:taxon-name-part taxon-name-part-type="species" reg="venosa">venosa</tp:taxon-name-part></tp:taxon-name></italic> gen. et sp. nov. and first record of <italic><tp:taxon-name><tp:taxon-name-part taxon-name-part-type="genus" reg="Laohiracia">Laohiracia</tp:taxon-name-part><tp:taxon-name-part taxon-name-part-type="species" reg="acuta">acuta</tp:taxon-name-part></tp:taxon-name></italic> Constant, 2021 (<tp:taxon-name><tp:taxon-name-part taxon-name-part-type="order">Hemiptera</tp:taxon-name-part></tp:taxon-name>, <tp:taxon-name><tp:taxon-name-part taxon-name-part-type="infraorder">Fulgoromorpha</tp:taxon-name-part></tp:taxon-name>, <tp:taxon-name><tp:taxon-name-part taxon-name-part-type="family">Issidae</tp:taxon-name-part></tp:taxon-name>)</article-title><source>Zookeys</source><day>08</day><month>06</month><year>2023</year><volume>1166</volume><fpage>103</fpage><lpage>119</lpage><pub-id pub-id-type="doi">10.3897/zookeys.1166.101444</pub-id></mixed-citation></tp:treatment-meta><tp:nomenclature><label>﻿Genus</label><tp:taxon-name>
              <object-id xmlns:xlink="http://www.w3.org/1999/xlink" content-type="arpha" xlink:type="simple">FD28F815-3B11-568E-9415-B0C3EC6CB181</object-id>
              <tp:taxon-name-part taxon-name-part-type="genus" reg="Pumatiracia">Pumatiracia</tp:taxon-name-part>
              <object-id xmlns:xlink="http://www.w3.org/1999/xlink" content-type="zoobank" xlink:type="simple">https://zoobank.org/C389D7E6-5FB1-4D47-8D64-E78E04A1FA41</object-id>
            </tp:taxon-name><tp:taxon-status xmlns:xlink="http://www.w3.org/1999/xlink" xlink:type="simple">gen. nov.</tp:taxon-status></tp:nomenclature><tp:treatment-sec sec-type="type species" id="SECID0EKEAE"><title>Type species.</title><p><italic><tp:taxon-name><tp:taxon-name-part taxon-name-part-type="genus" reg="Pumatiracia">Pumatiracia</tp:taxon-name-part><tp:taxon-name-part taxon-name-part-type="species" reg="venosa">venosa</tp:taxon-name-part></tp:taxon-name></italic> gen. et sp. nov. by present designation.</p></tp:treatment-sec><tp:treatment-sec sec-type="diagnosis" id="SECID0E2EAE"><title>Diagnosis.</title><p>The genus can be separated from all other <tp:taxon-name><tp:taxon-name-part taxon-name-part-type="tribe">Parahiraciini</tp:taxon-name-part></tp:taxon-name> genera by the following combination of characters:</p><list list-type="order"><list-item><p>Head with vertex elongate, 1.2 × longer in median line than maximal width, projecting well beyond eyes in dorsal view, but not forming a real cephalic process;
</p></list-item><list-item><p>Vertex and frons with a median carina;
</p></list-item><list-item><p>Genae with strong carina under the antennae;
</p></list-item><list-item><p>Body elongate, more than twice a long as maximum width, with side margins broadly rounded in dorsal view;
</p></list-item><list-item><p>Metatibiae with three lateral and eight apical spines;
</p></list-item><list-item><p>Anal tube of male dorsoventrally flattened, subtriangular in dorsal view furcate distally;
</p></list-item><list-item><p>Posterior margin of pygofer broadly rounded;
</p></list-item><list-item><p>Gonostyli with capitulum strongly projecting dorsad;
</p></list-item><list-item><p>Aedeagus evenly curved in lateral view, with pair of elongate symmetrical, lateroventral processes projecting cephalad.
</p></list-item></list></tp:treatment-sec><tp:treatment-sec sec-type="description" id="SECID0ERFAE"><title>Description.</title><p><bold><italic>Head</italic></bold>: (Figs <xref ref-type="fig" rid="F1">1A–C</xref>, <xref ref-type="fig" rid="F2">2A–D</xref>) Head narrower than thorax and elongate but without forming a definite cephalic process. Vertex elongate, as long in mid-line as pronotum, ~ 1.2 × as long in mid-line as broad basally, with sides subparallel, slightly converging towards rounded apex; strong median carina not reaching apex; lateral margins carinate with carinae merging anteriorly; posterior margin of vertex angularly emarginate and carinate. Frons elongate, mostly flat with median carina, wider above fronto-clypeal suture, slightly tapering towards rounded dorsal margin; lateral margins carinate; oblique lateral carinae on distal ¼, merging dorsally with anterior carina of vertex. Genae with blunt carina running from under the antenna obliquely to fronto-clypeal suture. Clypeus flat in middle portion, moderately elongate, subtriangular with fronto-clypeal suture rounded; anteclypeus with median blunt carina. Labium elongate and narrow, reaching metacoxae, with apical segment elongate, nearly as long as penultimate. Eyes reniform (not emarginate) protruding laterally; ocelli absent. Antennae rather short with scape ring-shaped and pedicel cylindrical, slightly longer than broad.</p><fig id="F1" position="float" orientation="portrait"><object-id xmlns:xlink="http://www.w3.org/1999/xlink" content-type="doi" xlink:type="simple">10.3897/zookeys.1166.101444.figure1</object-id><object-id xmlns:xlink="http://www.w3.org/1999/xlink" content-type="arpha" xlink:type="simple">025AA312-B952-56F8-869C-583EE4E201AB</object-id><label>Figure 1.</label><caption><p><italic><tp:taxon-name><tp:taxon-name-part taxon-name-part-type="genus" reg="Pumatiracia">Pumatiracia</tp:taxon-name-part><tp:taxon-name-part taxon-name-part-type="species" reg="venosa">venosa</tp:taxon-name-part></tp:taxon-name></italic> gen. et sp. nov., holotype ♂ <bold>A</bold> habitus, dorsal view <bold>B</bold> habitus, ventral view <bold>C</bold> habitus, lateral view <bold>D</bold> right hind wing <bold>E</bold> metatarsus, detail, ventral view <bold>F</bold> metatibia and metatarsus, ventral view.</p></caption><graphic xmlns:xlink="http://www.w3.org/1999/xlink" xlink:href="zookeys-1166-103_article-101444__-g001.jpg" position="float" orientation="portrait" xlink:type="simple" id="oo_861474.jpg"><uri content-type="original_file" xlink:type="simple">https://binary.pensoft.net/fig/861474</uri></graphic></fig><fig id="F2" position="float" orientation="portrait"><object-id xmlns:xlink="http://www.w3.org/1999/xlink" content-type="doi" xlink:type="simple">10.3897/zookeys.1166.101444.figure2</object-id><object-id xmlns:xlink="http://www.w3.org/1999/xlink" content-type="arpha" xlink:type="simple">6E45BFA3-F071-5EF8-B870-9EFC4A26A6DF</object-id><label>Figure 2.</label><caption><p><italic><tp:taxon-name><tp:taxon-name-part taxon-name-part-type="genus" reg="Pumatiracia">Pumatiracia</tp:taxon-name-part><tp:taxon-name-part taxon-name-part-type="species" reg="venosa">venosa</tp:taxon-name-part></tp:taxon-name></italic> gen. et sp. nov., holotype <bold>A–D</bold> detail of head and thorax <bold>A</bold> dorsal view <bold>B</bold> perpendicular view of frons <bold>C</bold> lateral view <bold>D</bold> anterolateral view <bold>E, F</bold> venation of wings <bold>E</bold> right tegmen <bold>F</bold> right hind wing.</p></caption><graphic xmlns:xlink="http://www.w3.org/1999/xlink" xlink:href="zookeys-1166-103_article-101444__-g002.jpg" position="float" orientation="portrait" xlink:type="simple" id="oo_861475.jpg"><uri content-type="original_file" xlink:type="simple">https://binary.pensoft.net/fig/861475</uri></graphic></fig><p><bold><italic>Thorax</italic></bold>: (Figs <xref ref-type="fig" rid="F1">1A, C</xref>, <xref ref-type="fig" rid="F2">2A–D</xref>) Pronotum slightly shorter than mesonotum in mid-line; anterior margin carinate in middle portion, strongly sinuate and strongly, roundly protruding anteriorly between eyes; posterior margin nearly truncate; median carina obsolete anteriorly with impressed point on each side; blunt tubercles along anterior margin and irregularly on disc and sides; paranotal lobes (lateral view) broad, with tubercles, sometimes turning into short, blunt, longitudinal carinae along posterior margin, with blunt carina behind level of antenna, and with posteroventral angle rounded. Mesonotum subtriangular with obsolete median carina and transverse anterior carina; disc smooth with additional, more or less undulate, longitudinal carina; weak, blunt slightly rounded longitudinal carina on each side of disc; some blunt tubercles in lateral fields of mesonotum. Tegulae moderately developed.</p><p>Tegmina: (Figs <xref ref-type="fig" rid="F1">1A–C</xref>, <xref ref-type="fig" rid="F2">2E</xref>) Tegmina subcoriaceous with longitudinal veins elevated and with a dense reticulum of veinlets, elongate with sides broadly rounded, ~ 2.7 × longer than broad, convex. Apex narrowly rounded. Postclaval margin weakly rounded on distal half and slightly notched at apex of clavus. Clavus closed, reaching ca. mid-length of tegmen.</p><p>Venation: ScP+R moderately developed, forking into subparallel ScP+RA and RP; MP forking at ~ ¾ of tegmen length; CuA forked slightly after half of clavus length; CuA<sub>1+2</sub> forked close to its base; CuA<sub>1</sub>, CuA<sub>2</sub> and CuA<sub>3</sub> subparallel, with CuA<sub>1</sub> merging distally with MP<sub>2</sub>; Pcu fused with A1 at ¾ of clavus length; Pcu+A1 fused with CuP slightly before apex of clavus.</p><p>Hind wings: (Figs <xref ref-type="fig" rid="F1">1 D</xref>, <xref ref-type="fig" rid="F2">2 F</xref>) Broader than tegmina and deeply bilobed, strongly notched at CuP; costal margin rather weakly sinuate; CuP-Pcu-A1 lobe ~ 1/3 wider than Sc-R-MP-CuA lobe, the two lobes almost the same length; both lobes rounded apically; postclaval margin broadly rounded; A2 lobe reduced and narrow, with A2 vein obsolete.</p><p>Venation: main veins present; ScP+R, MP and CuA running more or less parallel, slightly diverging towards apex, with numerous cross-veins; Pcu strongly curved around basal third of wing towards CuP but not reaching the latter; A1 curved, more or less parallel to postclaval margin; CuP-Pcu-A1 lobe with numerous cross-veins.</p><p>Legs: (Fig. <xref ref-type="fig" rid="F1">1A–C, E, F</xref>) Strongly elongate and slender. Pro- and mesofemora and protibiae slightly flattened dorsoventrally. Tibiae longer than corresponding femora. Metatibiae with one lateral tooth near base, two lateral teeth placed on distal half and eight apical teeth. Tarsi elongate; first metatarsomere elongate and slender, with a strong spine at each side and a row of six smaller spines in between ventrally along posterior margin; second metatarsomere short with one tooth at each side. Metatibiotarsal formula: (3) 8 / 8 / 2.</p><p><bold><italic>Terminalia</italic></bold> ♂: (Fig. <xref ref-type="fig" rid="F3">3</xref>) Pygofer higher than long in lateral view, with anterior margin weakly concave and posterior margin broadly rounded. Gonostyli (in lateral view) elongate and broad, projecting posteriorly, with capitulum strongly developed dorsad, with lateral laminate projection and with moderately developed neck with outer margin strongly concave in posterior view; in ventral view, gonostyli abruptly narrowing after basal ¼. Anal tube dorsoventrally flattened, broadly subtriangular. Aedeagus moderately curved dorsad (in lateral view), with symmetrical pair of elongate medioventral processes directed cephalad. Connective elongate.</p><fig id="F3" position="float" orientation="portrait"><object-id xmlns:xlink="http://www.w3.org/1999/xlink" content-type="doi" xlink:type="simple">10.3897/zookeys.1166.101444.figure3</object-id><object-id xmlns:xlink="http://www.w3.org/1999/xlink" content-type="arpha" xlink:type="simple">2E552229-0C2A-5D48-8EAE-77EC71F1873B</object-id><label>Figure 3.</label><caption><p><italic><tp:taxon-name><tp:taxon-name-part taxon-name-part-type="genus" reg="Pumatiracia">Pumatiracia</tp:taxon-name-part><tp:taxon-name-part taxon-name-part-type="species" reg="venosa">venosa</tp:taxon-name-part></tp:taxon-name></italic> gen. et sp. nov., holotype, terminalia ♂ <bold>A–E</bold> pygofer, gonostyli and anal tube <bold>A</bold> lateral view <bold>B</bold> posterolateral view <bold>C</bold> dorsal view <bold>D</bold> ventral view <bold>E</bold> posterior view <bold>F–L</bold> aedeagus, phallobase and connective <bold>F</bold> left lateral view <bold>G</bold> left lateroventral view <bold>H</bold> dorsal view <bold>I</bold> apical portion, anterodorsal view <bold>J</bold> ventral view <bold>K</bold> posteroventral view <bold>L</bold> anteroventral view.</p></caption><graphic xmlns:xlink="http://www.w3.org/1999/xlink" xlink:href="zookeys-1166-103_article-101444__-g003.jpg" position="float" orientation="portrait" xlink:type="simple" id="oo_861476.jpg"><uri content-type="original_file" xlink:type="simple">https://binary.pensoft.net/fig/861476</uri></graphic></fig></tp:treatment-sec><tp:treatment-sec sec-type="etymology" id="SECID0EHMAE"><title>Etymology.</title><p>The new genus name is formed by the combination of <italic>Pu Mat</italic>, referring to the National Park where the new genus was found, and <italic>hiracia</italic>, which is the same ending as in <italic><tp:taxon-name><tp:taxon-name-part taxon-name-part-type="genus" reg="Parahiracia">Parahiracia</tp:taxon-name-part></tp:taxon-name></italic> Ouchi, 1940 (synonymized by <xref ref-type="bibr" rid="B14">Gnezdilov et al. (2004)</xref> under <italic><tp:taxon-name><tp:taxon-name-part taxon-name-part-type="genus" reg="Fortunia">Fortunia</tp:taxon-name-part></tp:taxon-name></italic> Distant, 1909), the type genus of the tribe <tp:taxon-name><tp:taxon-name-part taxon-name-part-type="tribe">Parahiraciini</tp:taxon-name-part></tp:taxon-name> and a reminder of the placement of the new genus in this group. The gender is feminine.</p></tp:treatment-sec><tp:treatment-sec sec-type="distribution" id="SECID0EINAE"><title>Distribution.</title><p>Vietnam.</p></tp:treatment-sec><ref-list><ref id="B14"><mixed-citation xmlns:xlink="http://www.w3.org/1999/xlink" xlink:type="simple"><person-group><name name-style="western"><surname>Gnezdilov</surname><given-names>VM</given-names></name><name name-style="western"><surname>Drosopoulos</surname><given-names>S</given-names></name><name name-style="western"><surname>Wilson</surname><given-names>MR</given-names></name></person-group> (<year>2004</year>) New data on taxonomy and distribution of some <tp:taxon-name><tp:taxon-name-part taxon-name-part-type="superfamily">Fulgoroidea</tp:taxon-name-part></tp:taxon-name> (<tp:taxon-name><tp:taxon-name-part taxon-name-part-type="suborder">Homoptera</tp:taxon-name-part></tp:taxon-name>, <tp:taxon-name><tp:taxon-name-part taxon-name-part-type="infraorder">Cicadina</tp:taxon-name-part></tp:taxon-name>). Zoosystematica Rossica 12(2): (2003) 217–223. <ext-link xlink:href="10.31610/zsr/2003.12.2.217" ext-link-type="doi" xlink:type="simple">https://doi.org/10.31610/zsr/2003.12.2.217</ext-link></mixed-citation></ref></ref-list></tp:taxon-treatment>
