# Supplementary material for: ﻿Parahiraciini planthoppers with elongate head from Vietnam: a new genus and species Pumatiraciavenosa gen. et sp. nov. and first record of Laohiraciaacuta Constant, 2021 (Hemiptera, Fulgoromorpha, Issidae)
Source: Zookeys. 2023 Jun 8;1166:103–19. doi: 10.3897/zookeys.1166.101444 (PMC10273139; doi:10.3897/zookeys.1166.101444)
Supplement: XML Treatment for Pumatiracia venosa [file zookeys.1166.101444-treatment2.xml]

<!DOCTYPE tp:taxon-treatment
  PUBLIC "-//TaxonX//DTD Taxonomic Treatment Publishing DTD v0 20100105//EN" "tax-treatment-NSO.dtd">
<tp:taxon-treatment xmlns:tp="http://www.plazi.org/taxpub"><tp:treatment-meta><kwd-group><label>Taxon classification</label><kwd>
                <named-content content-type="kingdom">Animalia</named-content>
              </kwd><kwd>
                <named-content content-type="order">Hemiptera</named-content>
              </kwd><kwd>
                <named-content content-type="family">Issidae</named-content>
              </kwd></kwd-group><mixed-citation publication-type="journal"><person-group><name><surname>Constant</surname><given-names>Jérôme</given-names></name><name><surname>Pham</surname><given-names>Thai Hong</given-names></name></person-group><article-title>﻿<tp:taxon-name><tp:taxon-name-part taxon-name-part-type="tribe">Parahiraciini</tp:taxon-name-part></tp:taxon-name> planthoppers with elongate head from Vietnam: a new genus and species <italic><tp:taxon-name><tp:taxon-name-part taxon-name-part-type="genus" reg="Pumatiracia">Pumatiracia</tp:taxon-name-part><tp:taxon-name-part taxon-name-part-type="species" reg="venosa">venosa</tp:taxon-name-part></tp:taxon-name></italic> gen. et sp. nov. and first record of <italic><tp:taxon-name><tp:taxon-name-part taxon-name-part-type="genus" reg="Laohiracia">Laohiracia</tp:taxon-name-part><tp:taxon-name-part taxon-name-part-type="species" reg="acuta">acuta</tp:taxon-name-part></tp:taxon-name></italic> Constant, 2021 (<tp:taxon-name><tp:taxon-name-part taxon-name-part-type="order">Hemiptera</tp:taxon-name-part></tp:taxon-name>, <tp:taxon-name><tp:taxon-name-part taxon-name-part-type="infraorder">Fulgoromorpha</tp:taxon-name-part></tp:taxon-name>, <tp:taxon-name><tp:taxon-name-part taxon-name-part-type="family">Issidae</tp:taxon-name-part></tp:taxon-name>)</article-title><source>Zookeys</source><day>08</day><month>06</month><year>2023</year><volume>1166</volume><fpage>103</fpage><lpage>119</lpage><pub-id pub-id-type="doi">10.3897/zookeys.1166.101444</pub-id></mixed-citation></tp:treatment-meta><tp:nomenclature><label>﻿</label><tp:taxon-name>
              <object-id xmlns:xlink="http://www.w3.org/1999/xlink" content-type="arpha" xlink:type="simple">8D01042B-9A2F-5711-ABF4-07083AD98F39</object-id>
              <tp:taxon-name-part taxon-name-part-type="genus" reg="Pumatiracia">Pumatiracia</tp:taxon-name-part>
              <tp:taxon-name-part taxon-name-part-type="species" reg="venosa">venosa</tp:taxon-name-part>
              <object-id xmlns:xlink="http://www.w3.org/1999/xlink" content-type="zoobank" xlink:type="simple">https://zoobank.org/866560E0-E51F-46D9-9489-6DFF942615C4</object-id>
            </tp:taxon-name><tp:taxon-authority>gen. et</tp:taxon-authority><tp:taxon-status xmlns:xlink="http://www.w3.org/1999/xlink" xlink:type="simple">sp. nov.</tp:taxon-status><xref ref-type="fig" rid="F1">Figures 1</xref><xref ref-type="fig" rid="F2">, 2</xref><xref ref-type="fig" rid="F3">, 3</xref><xref ref-type="fig" rid="F4">, 4</xref><xref ref-type="fig" rid="F5">, 5</xref></tp:nomenclature><tp:treatment-sec sec-type="type material" id="SECID0ELPAE"><title>Type material.</title><p><bold><italic>Holotype</italic> ♂, Vietnam</bold> • Nghe An Province, Pu Mat National Park; <named-content xmlns:xlink="http://www.w3.org/1999/xlink" content-type="dwc:verbatimCoordinates" xlink:type="simple"><named-content content-type="geo-json" specific-use="{&#34;type&#34;:&#34;Point&#34;,&#34;coordinates&#34;:[104.666667,18.983333]}" id="NCID0EZPAE" xlink:type="simple">18°59'N, 104°40'E</named-content></named-content>; 4–9.VII.2017; [sweeping]; GTI project; leg. J. Constant &amp; J. Bresseel; I.G.: 33.498; <named-content xmlns:xlink="http://www.w3.org/1999/xlink" content-type="dwc:institutional_code" xlink:title="Royal Belgian Institute of Natural Sciences, Brussels, Belgium" xlink:href="http://grbio.org/institution/royal-belgian-institute-natural-sciences" xlink:type="simple">RBINS</named-content>.</p></tp:treatment-sec><tp:treatment-sec sec-type="diagnosis" id="SECID0EDQAE"><title>Diagnosis.</title><p>Only species in the genus. The shape of the vertex, 1.2 ×longer than broad, and characters of the male terminalia, are probably relevant diagnostic characters to recognize the species, e.g., the gonostyli strongly projecting posteriorly in lateral view and with a dorsal process strongly elongate dorsad, the widely subtriangular anal tube (in dorsal aspect) and the shape of the ventral processes of the aedeagus.</p></tp:treatment-sec><tp:treatment-sec sec-type="description" id="SECID0EIQAE"><title>Description.</title><p><bold><italic>Measurements and ratios</italic></bold>: <abbrev xmlns:xlink="http://www.w3.org/1999/xlink" xlink:title="total length" id="ABBRID0ETQAE" xlink:type="simple">LT</abbrev>: ♂ (<italic>n</italic> = 1): 8.86 mm. Lt/<abbrev xmlns:xlink="http://www.w3.org/1999/xlink" xlink:title="maximum breadth of the body" id="ABBRID0EZQAE" xlink:type="simple">BB</abbrev> = 2.12; <abbrev xmlns:xlink="http://www.w3.org/1999/xlink" xlink:title="length of the tegmen" id="ABBRID0E4QAE" xlink:type="simple">LTg</abbrev>/<abbrev xmlns:xlink="http://www.w3.org/1999/xlink" xlink:title="maximum breadth of the tegmen" id="ABBRID0EBRAE" xlink:type="simple">BTg</abbrev> = 2.74; LW/BW = 1.50; <abbrev xmlns:xlink="http://www.w3.org/1999/xlink" xlink:title="length of the vertex at median line" id="ABBRID0EFRAE" xlink:type="simple">LV</abbrev>/<abbrev xmlns:xlink="http://www.w3.org/1999/xlink" xlink:title="maximum breadth of the vertex" id="ABBRID0EJRAE" xlink:type="simple">BV</abbrev> = 1.2; <abbrev xmlns:xlink="http://www.w3.org/1999/xlink" xlink:title="length of the frons at median line" id="ABBRID0ENRAE" xlink:type="simple">LF</abbrev>/<abbrev xmlns:xlink="http://www.w3.org/1999/xlink" xlink:title="maximum breadth of the frons" id="ABBRID0ERRAE" xlink:type="simple">BF</abbrev> = 1.86.</p><p><bold><italic>Head</italic></bold>: (Fig. <xref ref-type="fig" rid="F2">2A–D</xref>) Narrower than thorax and elongate, with ~ 1/2 of vertex length surpassing eyes. Vertex yellowish, strongly concave, ~ 1.2 × as long in mid-line as broad basally, with sides slightly converging towards rounded apex, small black marking on laterodistal angles; strong median carina not reaching apex, yellowish; lateral, anterior, and posterior margins carinate; posterior margin angularly concave. Frons mostly shiny black, with rather large yellowish marking at angles of fronto-clypeal suture and series of small yellowish points along lateral margins, a larger transverse yellowish marking at level of mid-length of eye on each side of median carina; above latter markings, slightly transversely wrinkled; oblique lateral carinae on distal ¼, brown. Posterior side of head yellowish. Genae yellowish with black-brown marking between eye and anterodorsal angle and between anteroventral angle of eye and lateral margin of frons, the two markings linked by a fine black line along anterior margin of eye; blunt carina running from under the antenna obliquely to fronto-clypeal suture, with small brown marking under antenna. Clypeus shiny black, flat in middle portion, moderately elongate, subtriangular with fronto-clypeal suture rounded; anteclypeus mostly yellowish with median blunt carina. Labium yellowish, elongate, and narrow, reaching metacoxae, with apical segment elongate, nearly as long as penultimate. Eyes reniform (not emarginate) protruding laterally; ocelli absent. Antennae yellowish with anterior portion dark brown, rather short with scape ring-shaped and pedicel cylindrical, slightly longer than broad.</p><p><bold><italic>Thorax</italic></bold>: (Fig. <xref ref-type="fig" rid="F2">2A–D</xref>) Pronotum variegated yellowish brown with large black-brown marking on anterolateral portion (behind eye); 0.76 × as long as mesonotum in mid-line; anterior margin carinate in middle portion, strongly sinuate and strongly, roundly protruding anteriorly between eyes, with carinae directed obliquely posteriorly, not reaching hind margin of pronotum; posterior margin nearly straight; median carina obsolete anteriorly with impressed point on each side; rather large blunt, pale yellowish tubercles along anterior margin’s carina and irregularly on disc and sides; paranotal lobes (lateral view) broad, brown with pale yellowish tubercles, sometimes turning into short, blunt, longitudinal carinae along posterior margin, with pale yellowish blunt carina behind level of antenna, and with posteroventral angle rounded. Mesonotum variegated yellowish brown with two black points on disc and one additional black point more laterally along anterior carina; subtriangular with obsolete median carina and nearly complete transverse anterior carina; disc smooth, slightly excavate, with additional, more or less undulate, longitudinal carina; weak, blunt slightly rounded longitudinal carina on each side of disc; some blunt, pale yellowish tubercles in lateral fields of mesonotum. Tegulae yellowish brown.</p><p>Tegmina: (Figs <xref ref-type="fig" rid="F1">1A, C</xref>, <xref ref-type="fig" rid="F2">2E</xref>) Variegated yellowish brown with darker area in clavus between Pcu-Pcu+A1 and margin, a black subrectangular marking at ca. mid-length of tegmina between veins RP and MP; subcoriaceous with longitudinal veins pale yellow, elevated and with a dense reticulum of pale yellow veinlets; shape elongate and convex with sides broadly rounded, ~ 2.7 × longer than broad; narrowly rounded apically. Postclaval margin weakly rounded on distal half and slightly notched at apex of clavus. Clavus closed, reaching ca. mid-length of tegmen.</p><p>Venation: (Fig. <xref ref-type="fig" rid="F2">2E</xref>) ScP+R moderately developed, forking into subparallel ScP+RA and RP; MP forking at ~ ¾ of tegmen length; CuA forked slightly after half of clavus length; CuA<sub>1+2</sub> forked close to its base; CuA<sub>1</sub>, CuA<sub>2</sub> and CuA<sub>3</sub> subparallel, with CuA<sub>1</sub> merging distally with MP<sub>2</sub>; Pcu fused with A1 at ¾ of clavus length; Pcu+A1 fused with CuP slightly before apex of clavus.</p><p>Hind wings: (Figs <xref ref-type="fig" rid="F1">1D</xref>, <xref ref-type="fig" rid="F2">2F</xref>) Yellow brown with venation slightly darker to brown (base of ScP+R+MP and most of Pcu and A1), apical margin of both lobes narrowly infuscate; wing broader than tegmen and deeply bilobed at CuP; costal margin rather weakly sinuate; CuP-Pcu-A1 lobe ~ 1/3 wider than ScP-R-MP-CuA lobe, the two lobes almost the same length; both lobes rounded apically; postclaval margin broadly rounded; A2 lobe brown, reduced and narrow, with A2 vein obsolete.</p><p>Venation: main veins present; ScP+R, MP and CuA running more or less parallel, slightly diverging towards apex, with numerous cross-veins; Pcu strongly curved around basal third of wing towards CuP but not reaching the latter: A1 curved, more or less parallel to postclaval margin; CuP-Pcu-A1 lobe with numerous cross-veins.</p><p>Legs: (Fig. <xref ref-type="fig" rid="F1">1A–C, E, F</xref>) Coxae and trochanters yellowish with dark brown marking. Pro- and mesofemora dorsally yellowish with weakly marked brown band in distal half, ventrally mostly brown, darker towards apex and with two oblique yellowish bands, one just after half-length and one narrower slightly before apex; elongate, slender and slightly flattened dorsoventrally. Pro- and mesotibiae brown with yellowish ring basally and wider yellowish ring at ca. mid-length, darker ventrally; tibiae slightly flattened dorsoventrally and narrower and longer than corresponding femora. Pro- and mesotarsi elongate and brown. Metatibiae yellowish dorsally and brown ventrally, with one lateral tooth near base, two lateral teeth placed on distal half and eight apical teeth, all teeth dark brown distally. Tarsi yellowish, brown ventrodistally, elongate; first metatarsomere elongate and slender, with a strong spine at each side and a row of six smaller spines in between ventrally along posterior margin; second metatarsomere short with one tooth at each side, all spines black-brown apically. Metatibiotarsal formula: (3) 8 / 8 / 2.</p><p><bold><italic>Abdomen</italic></bold>: (Fig. <xref ref-type="fig" rid="F1">1B</xref>) Brown.</p><p><bold><italic>Terminalia</italic></bold> ♂: (Figs <xref ref-type="fig" rid="F3">3</xref>, <xref ref-type="fig" rid="F4">4</xref>) Pygofer ~ 2.8 × higher than long in lateral view, with anterior margin weakly concave and posterior margin broadly rounded. Gonostyli (in lateral view) ~ 1.6 × as long as high (without dorsal capitulum), projecting posteriorly and strongly concave; capitulum strongly developed dorsad, ca. as high as pygofer in lateral view, with distal portion anteroposteriorly flattened, with apical hook and one tooth in middle of inner margin, with lateral laminate projection bearing one anterolateral and one posterolateral tooth, with moderately developed neck with outer margin strongly concave in posterior view; in ventral view gonostyli ~ 1.9 × as long as wide, abruptly narrowing after basal ¼, with margin obliquely straight on most length. Aedeagus moderately curved dorsad (in lateral view), ~ 2.5 × as long as wide in dorsal view, with apical small triangular process dorsally on each side, reflexed cephalad; symmetrical pair of elongate medioventral processes directed cephalad, reaching anterior margin of periandrium and strongly emarginate at inner margin apically; dorsal lobe of periandrium more or less parallel-sided, slightly tapering on distal portion and roundly truncate apically; ventral lobe of periandrium slightly widening in distal half then tapering towards apex and apically rounded with median notch. Connective elongate with small tectiductus (damaged in examined specimen). Anal tube broadly subtriangular, slightly wider than long, dorsoventrally flattened with short ventrally reflexed projection in middle of posterior margin, with posterolateral angles rounded; anal opening at ca. mid-length.</p><fig id="F4" position="float" orientation="portrait"><object-id xmlns:xlink="http://www.w3.org/1999/xlink" content-type="doi" xlink:type="simple">10.3897/zookeys.1166.101444.figure4</object-id><object-id xmlns:xlink="http://www.w3.org/1999/xlink" content-type="arpha" xlink:type="simple">04F9AC05-7F29-539F-9DAB-0B21BFCE09D4</object-id><label>Figure 4.</label><caption><p><italic><tp:taxon-name><tp:taxon-name-part taxon-name-part-type="genus" reg="Pumatiracia">Pumatiracia</tp:taxon-name-part><tp:taxon-name-part taxon-name-part-type="species" reg="venosa">venosa</tp:taxon-name-part></tp:taxon-name></italic> gen. et sp. nov., holotype ♂, aedeagus <bold>A</bold> left lateral view <bold>B</bold> anteroventral view <bold>C</bold> posteroventral view.</p></caption><graphic xmlns:xlink="http://www.w3.org/1999/xlink" xlink:href="zookeys-1166-103_article-101444__-g004.jpg" position="float" orientation="portrait" xlink:type="simple" id="oo_861477.jpg"><uri content-type="original_file" xlink:type="simple">https://binary.pensoft.net/fig/861477</uri></graphic></fig></tp:treatment-sec><tp:treatment-sec sec-type="etymology" id="SECID0EQVAE"><title>Etymology.</title><p>The species epithet <italic>venosus</italic> is a Latin adjective meaning ‘relating to the veins’ and refers to the raised veins of the tegmina in this species.</p></tp:treatment-sec><tp:treatment-sec sec-type="biology" id="SECID0EYVAE"><title>Biology.</title><p>The species was found in subtropical forest (Fig. <xref ref-type="fig" rid="F5">5B</xref>) belonging to the Northern Indochina subtropical forests ecoregion, at medium altitude (900–1,600 m).</p><fig id="F5" position="float" orientation="portrait"><object-id xmlns:xlink="http://www.w3.org/1999/xlink" content-type="doi" xlink:type="simple">10.3897/zookeys.1166.101444.figure5</object-id><object-id xmlns:xlink="http://www.w3.org/1999/xlink" content-type="arpha" xlink:type="simple">7AE06086-3CD2-5804-9FC5-25B791E701C3</object-id><label>Figure 5.</label><caption><p><bold>A</bold> distribution map of <italic><tp:taxon-name><tp:taxon-name-part taxon-name-part-type="genus" reg="Pumatiracia">Pumatiracia</tp:taxon-name-part><tp:taxon-name-part taxon-name-part-type="species" reg="venosa">venosa</tp:taxon-name-part></tp:taxon-name></italic> gen. et sp. nov. and <italic><tp:taxon-name><tp:taxon-name-part taxon-name-part-type="genus" reg="Laohiracia">Laohiracia</tp:taxon-name-part><tp:taxon-name-part taxon-name-part-type="species" reg="acuta">acuta</tp:taxon-name-part></tp:taxon-name></italic> Constant, 2021 <bold>B</bold> habitat of <italic><tp:taxon-name><tp:taxon-name-part taxon-name-part-type="genus" reg="Pumatiracia">Pumatiracia</tp:taxon-name-part><tp:taxon-name-part taxon-name-part-type="species" reg="venosa">venosa</tp:taxon-name-part></tp:taxon-name></italic> gen. et sp. nov. in Vietnam, Pu Mat National Park, 6 July 2017.</p></caption><graphic xmlns:xlink="http://www.w3.org/1999/xlink" xlink:href="zookeys-1166-103_article-101444__-g005.jpg" position="float" orientation="portrait" xlink:type="simple" id="oo_861478.jpg"><uri content-type="original_file" xlink:type="simple">https://binary.pensoft.net/fig/861478</uri></graphic></fig></tp:treatment-sec><tp:treatment-sec sec-type="distribution" id="SECID0EUXAE"><title>Distribution.</title><p>Vietnam, Nghe An Province, Pu Mat National Park (Fig. <xref ref-type="fig" rid="F5">5A</xref>).</p></tp:treatment-sec><tp:treatment-sec sec-type="notes" id="SECID0E5XAE"><title>Note.</title><p>The color of living specimens is probably brighter green than in collection specimens, as shown for example for <italic><tp:taxon-name><tp:taxon-name-part taxon-name-part-type="genus" reg="Laohiracia">Laohiracia</tp:taxon-name-part></tp:taxon-name></italic> Constant, 2021 (compare Fig. <xref ref-type="fig" rid="F5">5A–C</xref> to <xref ref-type="bibr" rid="B10">Constant 2021</xref>: fig. 1 A, E).</p></tp:treatment-sec><tp:treatment-sec><!--Section generated to contain objects referenced in tp:taxon-treatment.--><fig id="F1" position="float" orientation="portrait"><object-id xmlns:xlink="http://www.w3.org/1999/xlink" content-type="doi" xlink:type="simple">10.3897/zookeys.1166.101444.figure1</object-id><object-id xmlns:xlink="http://www.w3.org/1999/xlink" content-type="arpha" xlink:type="simple">025AA312-B952-56F8-869C-583EE4E201AB</object-id><label>Figure 1.</label><caption><p><italic><tp:taxon-name><tp:taxon-name-part taxon-name-part-type="genus" reg="Pumatiracia">Pumatiracia</tp:taxon-name-part><tp:taxon-name-part taxon-name-part-type="species" reg="venosa">venosa</tp:taxon-name-part></tp:taxon-name></italic> gen. et sp. nov., holotype ♂ <bold>A</bold> habitus, dorsal view <bold>B</bold> habitus, ventral view <bold>C</bold> habitus, lateral view <bold>D</bold> right hind wing <bold>E</bold> metatarsus, detail, ventral view <bold>F</bold> metatibia and metatarsus, ventral view.</p></caption><graphic xmlns:xlink="http://www.w3.org/1999/xlink" xlink:href="zookeys-1166-103_article-101444__-g001.jpg" position="float" orientation="portrait" xlink:type="simple" id="oo_861474.jpg"><uri content-type="original_file" xlink:type="simple">https://binary.pensoft.net/fig/861474</uri></graphic></fig><fig id="F2" position="float" orientation="portrait"><object-id xmlns:xlink="http://www.w3.org/1999/xlink" content-type="doi" xlink:type="simple">10.3897/zookeys.1166.101444.figure2</object-id><object-id xmlns:xlink="http://www.w3.org/1999/xlink" content-type="arpha" xlink:type="simple">6E45BFA3-F071-5EF8-B870-9EFC4A26A6DF</object-id><label>Figure 2.</label><caption><p><italic><tp:taxon-name><tp:taxon-name-part taxon-name-part-type="genus" reg="Pumatiracia">Pumatiracia</tp:taxon-name-part><tp:taxon-name-part taxon-name-part-type="species" reg="venosa">venosa</tp:taxon-name-part></tp:taxon-name></italic> gen. et sp. nov., holotype <bold>A–D</bold> detail of head and thorax <bold>A</bold> dorsal view <bold>B</bold> perpendicular view of frons <bold>C</bold> lateral view <bold>D</bold> anterolateral view <bold>E, F</bold> venation of wings <bold>E</bold> right tegmen <bold>F</bold> right hind wing.</p></caption><graphic xmlns:xlink="http://www.w3.org/1999/xlink" xlink:href="zookeys-1166-103_article-101444__-g002.jpg" position="float" orientation="portrait" xlink:type="simple" id="oo_861475.jpg"><uri content-type="original_file" xlink:type="simple">https://binary.pensoft.net/fig/861475</uri></graphic></fig><fig id="F3" position="float" orientation="portrait"><object-id xmlns:xlink="http://www.w3.org/1999/xlink" content-type="doi" xlink:type="simple">10.3897/zookeys.1166.101444.figure3</object-id><object-id xmlns:xlink="http://www.w3.org/1999/xlink" content-type="arpha" xlink:type="simple">2E552229-0C2A-5D48-8EAE-77EC71F1873B</object-id><label>Figure 3.</label><caption><p><italic><tp:taxon-name><tp:taxon-name-part taxon-name-part-type="genus" reg="Pumatiracia">Pumatiracia</tp:taxon-name-part><tp:taxon-name-part taxon-name-part-type="species" reg="venosa">venosa</tp:taxon-name-part></tp:taxon-name></italic> gen. et sp. nov., holotype, terminalia ♂ <bold>A–E</bold> pygofer, gonostyli and anal tube <bold>A</bold> lateral view <bold>B</bold> posterolateral view <bold>C</bold> dorsal view <bold>D</bold> ventral view <bold>E</bold> posterior view <bold>F–L</bold> aedeagus, phallobase and connective <bold>F</bold> left lateral view <bold>G</bold> left lateroventral view <bold>H</bold> dorsal view <bold>I</bold> apical portion, anterodorsal view <bold>J</bold> ventral view <bold>K</bold> posteroventral view <bold>L</bold> anteroventral view.</p></caption><graphic xmlns:xlink="http://www.w3.org/1999/xlink" xlink:href="zookeys-1166-103_article-101444__-g003.jpg" position="float" orientation="portrait" xlink:type="simple" id="oo_861476.jpg"><uri content-type="original_file" xlink:type="simple">https://binary.pensoft.net/fig/861476</uri></graphic></fig></tp:treatment-sec><ref-list><ref id="B10"><mixed-citation xmlns:xlink="http://www.w3.org/1999/xlink" xlink:type="simple"><person-group><name name-style="western"><surname>Constant</surname><given-names>J</given-names></name></person-group> (<year>2021</year>) <article-title><italic><tp:taxon-name><tp:taxon-name-part taxon-name-part-type="genus">Laohiracia</tp:taxon-name-part><tp:taxon-name-part taxon-name-part-type="species">acuta</tp:taxon-name-part></tp:taxon-name></italic>, a new genus and species of <tp:taxon-name><tp:taxon-name-part taxon-name-part-type="tribe">Parahiraciini</tp:taxon-name-part></tp:taxon-name> planthopper with elongate cephalic process from Laos (<tp:taxon-name><tp:taxon-name-part taxon-name-part-type="order">Hemiptera</tp:taxon-name-part></tp:taxon-name>: <tp:taxon-name><tp:taxon-name-part taxon-name-part-type="infraorder">Fulgoromorpha</tp:taxon-name-part></tp:taxon-name>: <tp:taxon-name><tp:taxon-name-part taxon-name-part-type="family">Issidae</tp:taxon-name-part></tp:taxon-name>).</article-title><source>Belgian Journal of Entomology</source><volume>118</volume>: <fpage>1</fpage>–<lpage>15</lpage>.</mixed-citation></ref></ref-list></tp:taxon-treatment>
