# Supplementary material for: ﻿Parahiraciini planthoppers with elongate head from Vietnam: a new genus and species Pumatiraciavenosa gen. et sp. nov. and first record of Laohiraciaacuta Constant, 2021 (Hemiptera, Fulgoromorpha, Issidae)
Source: Zookeys. 2023 Jun 8;1166:103–19. doi: 10.3897/zookeys.1166.101444 (PMC10273139; doi:10.3897/zookeys.1166.101444)
Supplement: XML Treatment for Laohiracia [file zookeys.1166.101444-treatment3.xml]

<!DOCTYPE tp:taxon-treatment
  PUBLIC "-//TaxonX//DTD Taxonomic Treatment Publishing DTD v0 20100105//EN" "tax-treatment-NSO.dtd">
<tp:taxon-treatment xmlns:tp="http://www.plazi.org/taxpub"><tp:treatment-meta><kwd-group><label>Taxon classification</label><kwd>
                <named-content content-type="kingdom">Animalia</named-content>
              </kwd><kwd>
                <named-content content-type="order">Hemiptera</named-content>
              </kwd><kwd>
                <named-content content-type="family">Issidae</named-content>
              </kwd></kwd-group><mixed-citation publication-type="journal"><person-group><name><surname>Constant</surname><given-names>Jérôme</given-names></name><name><surname>Pham</surname><given-names>Thai Hong</given-names></name></person-group><article-title>﻿<tp:taxon-name><tp:taxon-name-part taxon-name-part-type="tribe">Parahiraciini</tp:taxon-name-part></tp:taxon-name> planthoppers with elongate head from Vietnam: a new genus and species <italic><tp:taxon-name><tp:taxon-name-part taxon-name-part-type="genus" reg="Pumatiracia">Pumatiracia</tp:taxon-name-part><tp:taxon-name-part taxon-name-part-type="species" reg="venosa">venosa</tp:taxon-name-part></tp:taxon-name></italic> gen. et sp. nov. and first record of <italic><tp:taxon-name><tp:taxon-name-part taxon-name-part-type="genus" reg="Laohiracia">Laohiracia</tp:taxon-name-part><tp:taxon-name-part taxon-name-part-type="species" reg="acuta">acuta</tp:taxon-name-part></tp:taxon-name></italic> Constant, 2021 (<tp:taxon-name><tp:taxon-name-part taxon-name-part-type="order">Hemiptera</tp:taxon-name-part></tp:taxon-name>, <tp:taxon-name><tp:taxon-name-part taxon-name-part-type="infraorder">Fulgoromorpha</tp:taxon-name-part></tp:taxon-name>, <tp:taxon-name><tp:taxon-name-part taxon-name-part-type="family">Issidae</tp:taxon-name-part></tp:taxon-name>)</article-title><source>Zookeys</source><day>08</day><month>06</month><year>2023</year><volume>1166</volume><fpage>103</fpage><lpage>119</lpage><pub-id pub-id-type="doi">10.3897/zookeys.1166.101444</pub-id></mixed-citation></tp:treatment-meta><tp:nomenclature><label>﻿Genus</label><tp:taxon-name>
              <object-id xmlns:xlink="http://www.w3.org/1999/xlink" content-type="arpha" xlink:type="simple">C2B15A24-126D-5F72-9EEA-3283DB3645D8</object-id>
              <tp:taxon-name-part taxon-name-part-type="genus" reg="Laohiracia">Laohiracia</tp:taxon-name-part>
            </tp:taxon-name><tp:taxon-authority>Constant, 2021</tp:taxon-authority><tp:nomenclature-citation-list><tp:nomenclature-citation><tp:taxon-name>
                  <tp:taxon-name-part taxon-name-part-type="genus" reg="Laohiracia">Laohiracia</tp:taxon-name-part>
                </tp:taxon-name><comment>Constant, 2021: 5. Type species: <tp:taxon-name><tp:taxon-name-part taxon-name-part-type="genus" reg="Laohiracia">Laohiracia</tp:taxon-name-part><tp:taxon-name-part taxon-name-part-type="species" reg="acuta">acuta</tp:taxon-name-part></tp:taxon-name> Constant, 2021 by original designation.</comment></tp:nomenclature-citation></tp:nomenclature-citation-list></tp:nomenclature></tp:taxon-treatment>
