# Supplementary material for: ﻿Parahiraciini planthoppers with elongate head from Vietnam: a new genus and species Pumatiraciavenosa gen. et sp. nov. and first record of Laohiraciaacuta Constant, 2021 (Hemiptera, Fulgoromorpha, Issidae)
Source: Zookeys. 2023 Jun 8;1166:103–19. doi: 10.3897/zookeys.1166.101444 (PMC10273139; doi:10.3897/zookeys.1166.101444)
Supplement: XML Treatment for Laohiracia acuta [file zookeys.1166.101444-treatment4.xml]

<!DOCTYPE tp:taxon-treatment
  PUBLIC "-//TaxonX//DTD Taxonomic Treatment Publishing DTD v0 20100105//EN" "tax-treatment-NSO.dtd">
<tp:taxon-treatment xmlns:tp="http://www.plazi.org/taxpub"><tp:treatment-meta><kwd-group><label>Taxon classification</label><kwd>
                <named-content content-type="kingdom">Animalia</named-content>
              </kwd><kwd>
                <named-content content-type="order">Hemiptera</named-content>
              </kwd><kwd>
                <named-content content-type="family">Issidae</named-content>
              </kwd></kwd-group><mixed-citation publication-type="journal"><person-group><name><surname>Constant</surname><given-names>Jérôme</given-names></name><name><surname>Pham</surname><given-names>Thai Hong</given-names></name></person-group><article-title>﻿<tp:taxon-name><tp:taxon-name-part taxon-name-part-type="tribe">Parahiraciini</tp:taxon-name-part></tp:taxon-name> planthoppers with elongate head from Vietnam: a new genus and species <italic><tp:taxon-name><tp:taxon-name-part taxon-name-part-type="genus" reg="Pumatiracia">Pumatiracia</tp:taxon-name-part><tp:taxon-name-part taxon-name-part-type="species" reg="venosa">venosa</tp:taxon-name-part></tp:taxon-name></italic> gen. et sp. nov. and first record of <italic><tp:taxon-name><tp:taxon-name-part taxon-name-part-type="genus" reg="Laohiracia">Laohiracia</tp:taxon-name-part><tp:taxon-name-part taxon-name-part-type="species" reg="acuta">acuta</tp:taxon-name-part></tp:taxon-name></italic> Constant, 2021 (<tp:taxon-name><tp:taxon-name-part taxon-name-part-type="order">Hemiptera</tp:taxon-name-part></tp:taxon-name>, <tp:taxon-name><tp:taxon-name-part taxon-name-part-type="infraorder">Fulgoromorpha</tp:taxon-name-part></tp:taxon-name>, <tp:taxon-name><tp:taxon-name-part taxon-name-part-type="family">Issidae</tp:taxon-name-part></tp:taxon-name>)</article-title><source>Zookeys</source><day>08</day><month>06</month><year>2023</year><volume>1166</volume><fpage>103</fpage><lpage>119</lpage><pub-id pub-id-type="doi">10.3897/zookeys.1166.101444</pub-id></mixed-citation></tp:treatment-meta><tp:nomenclature><label>﻿</label><tp:taxon-name>
              <object-id xmlns:xlink="http://www.w3.org/1999/xlink" content-type="arpha" xlink:type="simple">A8FE9F62-33D5-59DD-BAD0-31C740D9F66A</object-id>
              <tp:taxon-name-part taxon-name-part-type="genus" reg="Laohiracia">Laohiracia</tp:taxon-name-part>
              <tp:taxon-name-part taxon-name-part-type="species" reg="acuta">acuta</tp:taxon-name-part>
            </tp:taxon-name><tp:taxon-authority>Constant, 2021</tp:taxon-authority><xref ref-type="fig" rid="F5">Figs 5A</xref><xref ref-type="fig" rid="F6">, 6</xref><tp:nomenclature-citation-list><tp:nomenclature-citation><tp:taxon-name>
                  <tp:taxon-name-part taxon-name-part-type="genus" reg="Laohiracia">Laohiracia</tp:taxon-name-part>
                  <tp:taxon-name-part taxon-name-part-type="species" reg="acuta">acuta</tp:taxon-name-part>
                </tp:taxon-name><comment>Constant, 2021: 8, figs 1–4.</comment></tp:nomenclature-citation></tp:nomenclature-citation-list></tp:nomenclature><tp:treatment-sec sec-type="notes" id="SECID0EC3AE"><title>Note.</title><p>The species was described from Laos, Hua Phan province, Mt Phu Pane, 900–1600 m. It is here recorded from Vietnam for the first time.</p></tp:treatment-sec><tp:treatment-sec sec-type="material" id="SECID0EH3AE"><title>Material examined.</title><p><bold>Vietnam</bold> • 2♂♂, 3♀♀; Thanh Hoa Province, Pu Luong National Park; <named-content xmlns:xlink="http://www.w3.org/1999/xlink" content-type="dwc:verbatimCoordinates" xlink:type="simple"><named-content content-type="geo-json" specific-use="{&#34;type&#34;:&#34;Point&#34;,&#34;coordinates&#34;:[105.127222,20.463333]}" id="NCID0ES3AE" xlink:type="simple">20°27'48"N, 105°07'38"E</named-content></named-content>; 5–10 Aug. 2022; 1700 m; [sweeping]; GTI project; leg. J. Constant, J. Bresseel &amp; L. Semeraro; I.G.: 34.518; <named-content xmlns:xlink="http://www.w3.org/1999/xlink" content-type="dwc:institutional_code" xlink:title="Royal Belgian Institute of Natural Sciences, Brussels, Belgium" xlink:href="http://grbio.org/institution/royal-belgian-institute-natural-sciences" xlink:type="simple">RBINS</named-content> • 2♂♂, 2♀♀; same collection data as preceding; <named-content xmlns:xlink="http://www.w3.org/1999/xlink" content-type="dwc:institutional_code" xlink:title="Vietnam National Museum of Nature, Hanoi, Vietnam" xlink:href="http://grbio.org/institution/vietnam-national-museum-nature" xlink:type="simple">VNMN</named-content>.</p></tp:treatment-sec><tp:treatment-sec sec-type="biology" id="SECID0EB4AE"><title>Biology.</title><p>The species was found in mountain forest (Fig. <xref ref-type="fig" rid="F6">6D</xref>) belonging to the northern Indochina subtropical forests ecoregion, at the summit of Mount Pu Luong (1700 m). The specimens were collected by sweeping and visual screening of the lower vegetation and bushes up to 2 m high; they were sitting on the leaves (Fig. <xref ref-type="fig" rid="F6">6A–C</xref>). The trees growing on the summit are considerably shorter (usually &lt; 10 m in height) in size than those growing in the well-preserved forests on the slopes and down the mountain (trees &gt; 30 m). This also provides a habitat with more light than in the rest of the forest. The species seemed to be restricted to the summit as extensive sampling along the slopes of Mount Pu Luong and at lower altitude in Pu Luong National Park, did not provide any additional specimen, although other <tp:taxon-name><tp:taxon-name-part taxon-name-part-type="family">Issidae</tp:taxon-name-part></tp:taxon-name> species were collected (pers. obs.). The host plant is unknown.</p><fig id="F6" position="float" orientation="portrait"><object-id xmlns:xlink="http://www.w3.org/1999/xlink" content-type="doi" xlink:type="simple">10.3897/zookeys.1166.101444.figure6</object-id><object-id xmlns:xlink="http://www.w3.org/1999/xlink" content-type="arpha" xlink:type="simple">1922CC1B-246D-5281-BD98-570A6EA0219A</object-id><label>Figure 6.</label><caption><p><italic><tp:taxon-name><tp:taxon-name-part taxon-name-part-type="genus" reg="Laohiracia">Laohiracia</tp:taxon-name-part><tp:taxon-name-part taxon-name-part-type="species" reg="acuta">acuta</tp:taxon-name-part></tp:taxon-name></italic> Constant, 2021 in Vietnam, Pu Luong National Park, summit of Mount Pu Luong, 1700 m, 8 August 2022 <bold>A–C</bold> live specimen <bold>D</bold> habitat.</p></caption><graphic xmlns:xlink="http://www.w3.org/1999/xlink" xlink:href="zookeys-1166-103_article-101444__-g006.jpg" position="float" orientation="portrait" xlink:type="simple" id="oo_861479.jpg"><uri content-type="original_file" xlink:type="simple">https://binary.pensoft.net/fig/861479</uri></graphic></fig></tp:treatment-sec><tp:treatment-sec sec-type="distribution" id="SECID0EQ5AE"><title>Distribution.</title><p>(Fig. <xref ref-type="fig" rid="F5">5A</xref>) Laos: Hua Phan Province; Vietnam: Thanh Hoa Province (new country record).</p></tp:treatment-sec><tp:treatment-sec><!--Section generated to contain objects referenced in tp:taxon-treatment.--><fig id="F5" position="float" orientation="portrait"><object-id xmlns:xlink="http://www.w3.org/1999/xlink" content-type="doi" xlink:type="simple">10.3897/zookeys.1166.101444.figure5</object-id><object-id xmlns:xlink="http://www.w3.org/1999/xlink" content-type="arpha" xlink:type="simple">7AE06086-3CD2-5804-9FC5-25B791E701C3</object-id><label>Figure 5.</label><caption><p><bold>A</bold> distribution map of <italic><tp:taxon-name><tp:taxon-name-part taxon-name-part-type="genus" reg="Pumatiracia">Pumatiracia</tp:taxon-name-part><tp:taxon-name-part taxon-name-part-type="species" reg="venosa">venosa</tp:taxon-name-part></tp:taxon-name></italic> gen. et sp. nov. and <italic><tp:taxon-name><tp:taxon-name-part taxon-name-part-type="genus" reg="Laohiracia">Laohiracia</tp:taxon-name-part><tp:taxon-name-part taxon-name-part-type="species" reg="acuta">acuta</tp:taxon-name-part></tp:taxon-name></italic> Constant, 2021 <bold>B</bold> habitat of <italic><tp:taxon-name><tp:taxon-name-part taxon-name-part-type="genus" reg="Pumatiracia">Pumatiracia</tp:taxon-name-part><tp:taxon-name-part taxon-name-part-type="species" reg="venosa">venosa</tp:taxon-name-part></tp:taxon-name></italic> gen. et sp. nov. in Vietnam, Pu Mat National Park, 6 July 2017.</p></caption><graphic xmlns:xlink="http://www.w3.org/1999/xlink" xlink:href="zookeys-1166-103_article-101444__-g005.jpg" position="float" orientation="portrait" xlink:type="simple" id="oo_861478.jpg"><uri content-type="original_file" xlink:type="simple">https://binary.pensoft.net/fig/861478</uri></graphic></fig></tp:treatment-sec></tp:taxon-treatment>
